# Supplementary material for: Effect of Cytomegalovirus Reactivation on Inflammatory Status and Mortality of Older COVID-19 Patients
Source: Int J Mol Sci. 2023 Apr 6;24(7):6832. doi: 10.3390/ijms24076832 (PMC10094990; doi:10.3390/ijms24076832)
Supplement: Supplementary file 1 [file ijms-24-06832-s001.zip]

Archive with 1 entries (1 files):
- ijms-2199252-supplementary.pdf
